# Supplementary material for: Refining the genomic profiles of North African sheep breeds through meta-analysis of worldwide genomic SNP data
Source: Front Vet Sci. 2024 Feb 29;11:1339321. doi: 10.3389/fvets.2024.1339321 (PMC10938946; doi:10.3389/fvets.2024.1339321)
Supplement: Supplementary file 1 [file Table_1.xlsx]

## Sheet: Table S1
Supplementary table S1. Summary information of worldwide sheep populations
Domestic populations (n=234)	Breed code	No. Samples (n=4029)	Tail type	Geographic origin	Continent	SNPs origin	Data source
Algerian Barbarine	BARA	5	fat	Algeria	Africa	ovine SNP50 BeadChip	Gaouar et al., 2017
Sidaoun	SIDA	24	thin	Algeria	Africa	ovine SNP50 BeadChip	Belabdi et al., 2019 ; Mastrangelo et al 2019
Berber	BERA	6	thin	Algeria	Africa	ovine SNP50 BeadChip	Gaouar et al., 2017
Algerian D'men	DMAL	5	thin	Algeria	Africa	ovine SNP50 BeadChip	Gaouar et al., 2017
Hamra	HAMA	6	thin	Algeria	Africa	ovine SNP50 BeadChip	Gaouar et al., 2017
Algerian Ouled Djellal	ODJA	6	thin	Algeria	Africa	ovine SNP50 BeadChip	Gaouar et al., 2017
Rembi	REMA	6	thin	Algeria	Africa	ovine SNP50 BeadChip	Gaouar et al., 2017
Tazegzawt	TAZA	6	thin	Algeria	Africa	ovine SNP50 BeadChip	Gaouar et al., 2017
Egyptian Barki	EGYB	13	fat	Egypt	Africa	ovine SNP50 BeadChip	International Sheep Genomics Consortium http://www.sheephapmap.org ; Ciani et al., 2020
Ossimi	OSSI	8	fat	Egypt	Africa	ovine SNP50 BeadChip	Mastrangelo et al., 2018
Adane	ADAN	12	fat-Rump	Ethiopia	Africa	ovine SNP50 BeadChip	Ahbara et al., 2019
Arabo	ARAB	10	fat-Rump	Ethiopia	Africa	ovine SNP50 BeadChip	Ahbara et al., 2019
Bonga	BONG	9	Long, fat tail	Ethiopia	Africa	ovine SNP50 BeadChip	Ahbara et al., 2019
Doyogena	DOYO	15	Long, fat tail	Ethiopia	Africa	ovine SNP50 BeadChip	Ahbara et al., 2019
Gesses	GUMU	10	Long, fat tail	Ethiopia	Africa	ovine SNP50 BeadChip	Ahbara et al., 2019
Kefis	KFIS	14	fat-Rump	Ethiopia	Africa	ovine SNP50 BeadChip	Ahbara et al., 2019
Kido	KIDO	10	Long, fat tail	Ethiopia	Africa	ovine SNP50 BeadChip	Ahbara et al., 2019
Loya	LOYA	15	Long, fat tail	Ethiopia	Africa	ovine SNP50 BeadChip	Ahbara et al., 2019
Menz (Molale)	MENZ	15	Long, fat tail	Ethiopia	Africa	ovine SNP50 BeadChip	Ahbara et al., 2019
Shubi Gemo	SHUB	15	Long, fat tail	Ethiopia	Africa	ovine SNP50 BeadChip	Ahbara et al., 2019
Washera (Gafera)	WASH	15	short-fat-tail	Ethiopia	Africa	ovine SNP50 BeadChip	Ahbara et al., 2019
Ethiopian Menz	ETHM	24	short-fat-tail	Ethiopia	Africa	ovine SNP50 BeadChip	Kijas et al., 2012
Red Maasai	RDMA	24	short-fat-tail	Kenya	Africa	ovine SNP50 BeadChip	Kijas et al., 2012
Lybian Barbarine	BARL	23	fat	Lybia	Africa	ovine SNP50 BeadChip	Mastrangelo et al., 2018
Beni Guil	BNGL	4	thin	Morocco	Africa	ovine SNP50 BeadChip	Alberto et al., 2018
Boujaad	BOUJ	1	thin	Morocco	Africa	ovine SNP50 BeadChip	Alberto et al., 2018
Morrocan D'men	DMNM	24	thin	Morocco	Africa	ovine SNP50 BeadChip	unpublished
Morrocan Ouled Djellal	ODMA	7	thin	Morocco	Africa	ovine SNP50 BeadChip	unpublished
Rahalya	RAHA	4	thin	Morocco	Africa	ovine SNP50 BeadChip	unpublished
Morrocan Sardi	SARM	24	thin	Morocco	Africa	ovine SNP50 BeadChip	unpublished
Timahdite	TIMA	16	thin	Morocco	Africa	ovine SNP50 BeadChip	unpublished
West African Djallonke	WAD	10	thin	Nigeria	Africa	ovine SNP50 BeadChip	Spangler et al., 2017
Namaqua Afrikaner	NAAF	12	short-fat-tail	SAfrica	Africa	ovine SNP50 BeadChip	Kijas et al., 2012
Ronderib Afrikaner	ROAF	17	short-fat-tail	SAfrica	Africa	ovine SNP50 BeadChip	Kijas et al., 2012
Hammari	AMHR	11	thin	Sudan	Africa	ovine SNP50 BeadChip	Ahbara et al., 2019
Kabashi	KABA	9	thin	Sudan	Africa	ovine SNP50 BeadChip	Ahbara et al., 2019
Tunisian Barbarine	BART	24	fat	Tunisia	Africa	ovine SNP50 BeadChip	Bedhiaf et al, 2020, Baazaoui et al., 2021
Tunisian D'man	DMNT	2	thin	Tunisia	Africa	ovine SNP50 BeadChip	Bedhiaf et al, 2020, Baazaoui et al., 2021
Noire de Thibar	NOTH	20	thin	Tunisia	Africa	ovine SNP50 BeadChip	Bedhiaf et al, 2020, Baazaoui et al., 2021
Queue fine de l'Ouest	QFO	13	thin	Tunisia	Africa	ovine SNP50 BeadChip	Bedhiaf et al, 2020, Baazaoui et al., 2021
Huri	HURI	7	fat	Arabian Peninsula	Asia	ovine SNP50 BeadChip	Mastrangelo et al., 2018
Naimi	NAIS	7	fat	Arabian Peninsula	Asia	ovine SNP50 BeadChip	Mastrangelo et al., 2018
Najdi	NAJS	6	fat	Arabian Peninsula	Asia	ovine SNP50 BeadChip	Mastrangelo et al., 2018
Omani	OMAN	10	fat	Arabian Peninsula	Asia	ovine SNP50 BeadChip	Mastrangelo et al., 2018
Sumatra	SUMT	24	thin	Asia	Asia	ovine SNP50 BeadChip	Kijas et al., 2012
Bangladeshi Garole	BAGA	24	thin	Bangladesh	Asia	ovine SNP50 BeadChip	Kijas et al., 2012
Bangladeshi BGE	BAGE	24	thin	Bangladesh	Asia	ovine SNP50 BeadChip	Kijas et al., 2012
Hu	HU	12	short fat-tailed	China	Asia	ovine SNP50 BeadChip	Wei et al., 2015; Yuan et al., 2017
Tong	TONG	15	long fat-tailed	China	Asia	ovine SNP50 BeadChip	Wei et al., 2015; Yuan et al., 2017
Cyprus Fat Tail	CYPF	24	fat	Cyprus	Asia	ovine SNP50 BeadChip	Kijas et al., 2012
Changthangi	CHANG	24	thin	India	Asia	ovine SNP50 BeadChip	Kijas et al., 2012
Deccani	DECA	23	thin	India	Asia	ovine SNP50 BeadChip	Kijas et al., 2012
Indian Garole	INGA	24	thin	India	Asia	ovine SNP50 BeadChip	Kijas et al., 2012
Garut	GRUT	22	thin	Indonesia	Asia	ovine SNP50 BeadChip	Kijas et al., 2012
Afshari	AFSH	24	fat	Iran	Asia	ovine SNP50 BeadChip	Kijas et al., 2012
Moghani	MOGH	24	fat	Iran	Asia	ovine SNP50 BeadChip	Kijas et al., 2012
Lori Bakhtiari	LORB	24	fat	Iran	Asia	ovine SNP50 BeadChip	Moradi et al., 2012
Zel	ZEL	24	thin	Iran	Asia	ovine SNP50 BeadChip	Moradi et al., 2012
Afec Assaf	AFAS	24	fat	Israël	Asia	ovine SNP50 BeadChip	Seroussi et al., 2017
Improved Awassi	AWAS	23	fat	Israël	Asia	ovine SNP50 BeadChip	Seroussi et al., 2017
Local Awassi	LOAW	24	fat	Israël	Asia	ovine SNP50 BeadChip	Seroussi et al., 2017
Lop	LOP	15	short fat-tailed	Mongolia	Asia	ovine SNP50 BeadChip	Wei et al., 2015; Yuan et al., 2017
Large-tailed Han	LTHA	15	long fat-tailed	Mongolia	Asia	ovine SNP50 BeadChip	Wei et al., 2015; Yuan et al., 2017
Kage	KAGE	19	long tailed	Nepal	Asia	ovine SNP50 BeadChip	Gorkhali et al., 2016
Lampuchre	LAMP	24	long tailed	Nepal	Asia	ovine SNP50 BeadChip	Gorkhali et al., 2016
Tibetan Bhyanglung	TBHY	20	thin	Nepal	Asia	ovine SNP50 BeadChip	Gorkhali et al., 2016
Tibetan	TIBT	24	thin	Tibet	Asia	ovine SNP50 BeadChip	Kijas et al., 2012
Tibetan (Qinghai)	QINT	14	thin	Tibet	Asia	ovine SNP50 BeadChip	Wei et al., 2015; Yuan et al., 2017
Tibetan (Sichuan)	SICH	14	thin	Tibet	Asia	ovine SNP50 BeadChip	Wei et al., 2015; Yuan et al., 2017
Karakas	KARA	17	fat	Turkey	Asia	ovine SNP50 BeadChip	Kijas et al., 2012
Norduz	NRDZ	20	fat	Turkey	Asia	ovine SNP50 BeadChip	Kijas et al., 2012
Qezel	QZEL	24	fat	Turkey	Asia	ovine SNP50 BeadChip	Kijas et al., 2012
Altay	ALTY	24	fat-rumped	Xinjiang	Asia	ovine SNP50 BeadChip	Zhao et al., 2017
Bayinbuluke sheep	BAYI	24	short fat-tailed	Xinjiang	Asia	ovine SNP50 BeadChip	Zhao et al., 2017
Doulang	DOUL	24	fat-rumped	Xinjiang	Asia	ovine SNP50 BeadChip	Zhao et al., 2017
Kazakh	KAZK	24	fat-rumped	Xinjiang	Asia	ovine SNP50 BeadChip	Zhao et al., 2017
Edilbai	EDLB	17	fat rump	Russia	Asia	ovine SNP50 BeadChip	Deniskova et al., 2018
Kalmyk	KALM	18	fat rump	Russia	Asia	ovine SNP50 BeadChip	Deniskova et al., 2018
Andean Black	ANDB	16	fat	Russia	Asia	ovine SNP50 BeadChip	Deniskova et al., 2018
Buubei	BUUB	17	fat	Russia	Asia	ovine SNP50 BeadChip	Deniskova et al., 2018
Karakul_Russia	KARU	22	fat	Russia	Asia	ovine SNP50 BeadChip	Deniskova et al., 2018
Karachaev	KRCH	16	fat	Russia	Asia	ovine SNP50 BeadChip	Deniskova et al., 2018
Lezgin	LEZG	15	fat	Russia	Asia	ovine SNP50 BeadChip	Deniskova et al., 2018
Tushin	TUSH	9	fat	Russia	Asia	ovine SNP50 BeadChip	Deniskova et al., 2018
Tuva	TUVA	16	fat	Russia	Asia	ovine SNP50 BeadChip	Deniskova et al., 2018
Tsigai_Russia	TZYG	16	thin	Russia	Asia	ovine SNP50 BeadChip	Deniskova et al., 2018
Lara	LARA	10	thin	Albania	Europe	ovine SNP50 BeadChip	Ciani et al., 2020 (https://doi.org/10.23644/uu.8947346.v1 )
Ruda	RUDA	19	thin	Albania	Europe	ovine SNP50 BeadChip	Ciani et al., 2020 (https://doi.org/10.23644/uu.8947346.v1 )
Shkodrane	SHKO	11	thin	Albania	Europe	ovine SNP50 BeadChip	Ciani et al., 2020 (https://doi.org/10.23644/uu.8947346.v1 )
Dubska Pramenka	BOSD	2	thin	Bosnia	Europe	ovine SNP50 BeadChip	Ciani et al., 2020 (https://doi.org/10.23644/uu.8947346.v1 )
Privorska Pramenka	BOSP	2	thin	Bosnia	Europe	ovine SNP50 BeadChip	Ciani et al., 2020 (https://doi.org/10.23644/uu.8947346.v1 )
Cres Island Pramenka	CRIS	5	thin	Croatia	Europe	ovine SNP50 BeadChip	Ciani et al., 2020 (https://doi.org/10.23644/uu.8947346.v1 )
Dalmatian Pramenka	DALM	4	thin	Croatia	Europe	ovine SNP50 BeadChip	Ciani et al., 2020 (https://doi.org/10.23644/uu.8947346.v1 )
Krk Island Pramenka	KRKI	4	thin	Croatia	Europe	ovine SNP50 BeadChip	Ciani et al., 2020 (https://doi.org/10.23644/uu.8947346.v1 )
Lika Pramenka	LIKP	4	thin	Croatia	Europe	ovine SNP50 BeadChip	Ciani et al., 2020 (https://doi.org/10.23644/uu.8947346.v1 )
Pag Island Pramenka	PAGI	5	thin	Croatia	Europe	ovine SNP50 BeadChip	Ciani et al., 2020 (https://doi.org/10.23644/uu.8947346.v1 )
Rab Island Pramenka	RABI	4	thin	Croatia	Europe	ovine SNP50 BeadChip	Ciani et al., 2020 (https://doi.org/10.23644/uu.8947346.v1 )
Sumavska	SUMA	5	thin	Czech Rep.	Europe	ovine SNP50 BeadChip	Ciani et al., 2020 (https://doi.org/10.23644/uu.8947346.v1 )
Valachian	VALA	5	thin	Czech Rep.	Europe	ovine SNP50 BeadChip	Ciani et al., 2020 (https://doi.org/10.23644/uu.8947346.v1 )
Australian Poll Dorset	APOD	24	thin	England	Europe	ovine SNP50 BeadChip	Kijas et al., 2012
Suffolk	SUFF	19	thin	England	Europe	Illumina Ovine HD SNP chip	Tortereau et al., 2017
Australian Coopworth	ACOP	19	thin	England	Europe	ovine SNP50 BeadChip	Kijas et al., 2012
Australian Suffolk	ASUF	24	thin	England	Europe	ovine SNP50 BeadChip	Kijas et al., 2012
Border Leicester	BLEI	24	thin	England	Europe	ovine SNP50 BeadChip	Kijas et al., 2012
Dorset Horn	DOHO	21	thin	England	Europe	ovine SNP50 BeadChip	Kijas et al., 2012
Irish Suffolk	IRSF	24	thin	England	Europe	ovine SNP50 BeadChip	Kijas et al., 2012
New Zealand Romney	NZRM	21	thin	England	Europe	ovine SNP50 BeadChip	Kijas et al., 2012
Wiltshire	WILT	20	thin	England	Europe	ovine SNP50 BeadChip	Kijas et al., 2012
Blanc du Massif Central	BMAC	20	thin	France	Europe	Illumina Ovine HD SNP chip	Tortereau et al., 2017
Causses du Lot	CALO	20	thin	France	Europe	Illumina Ovine HD SNP chip	Tortereau et al., 2017
Corse	CORS	16	thin	France	Europe	Illumina Ovine HD SNP chip	Tortereau et al., 2017
Limousine	LIMS	18	thin	France	Europe	Illumina Ovine HD SNP chip	Tortereau et al., 2017
Mourerous	MOUR	16	thin	France	Europe	Illumina Ovine HD SNP chip	Tortereau et al., 2017
Manech Tête Rousse	MTRO	24	thin	France	Europe	Illumina Ovine HD SNP chip	Tortereau et al., 2017
Noire du Velay	NODV	19	thin	France	Europe	Illumina Ovine HD SNP chip	Tortereau et al., 2017
PréAlpes du Sud	PREP	17	thin	France	Europe	Illumina Ovine HD SNP chip	Tortereau et al., 2017
Rava	RAVA	20	thin	France	Europe	Illumina Ovine HD SNP chip	Tortereau et al., 2017
Romane	RMNE	19	thin	France	Europe	Illumina Ovine HD SNP chip	Tortereau et al., 2017
Tarasconnaise	TARA	15	thin	France	Europe	Illumina Ovine HD SNP chip	Tortereau et al., 2017
Berrichon du Cher	BERC	19	thin	France	Europe	Illumina Ovine HD SNP chip	Tortereau et al., 2017
Charmoise	CHRM	23	thin	France	Europe	Illumina Ovine HD SNP chip	Tortereau et al., 2017
Île de France	ILFR	23	thin	France	Europe	Illumina Ovine HD SNP chip	Tortereau et al., 2017
Mouton Charollais	MCHA	24	thin	France	Europe	Illumina Ovine HD SNP chip	Tortereau et al., 2017
Mouton Vendéen	MOVN	22	thin	France	Europe	Illumina Ovine HD SNP chip	Tortereau et al., 2017
Rouge de l'Ouest	RGOU	17	thin	France	Europe	Illumina Ovine HD SNP chip	Tortereau et al., 2017
Roussin de la Hague	ROHA	21	thin	France	Europe	Illumina Ovine HD SNP chip	Tortereau et al., 2017
Lacaune (milk)	LACM	24	thin	France	Europe	ovine SNP50 BeadChip	Kijas et al., 2012
Lacaune (meat)	MEAL	24	thin	France	Europe	ovine SNP50 BeadChip	Kijas et al., 2012
Mérinos d'Arles	MEAR	18	thin	France	Europe	Illumina Ovine HD SNP chip	Tortereau et al., 2017
Mérinos de Rambouillet	MERR	24	thin	France	Europe	Illumina Ovine HD SNP chip	Tortereau et al., 2017
Rambouillet	RAMB	24	thin	France	Europe	ovine SNP50 BeadChip	Kijas et al., 2012
Black-Headed Mutton	BHD	24	thin	Germany	Europe	ovine SNP50 BeadChip	Kijas et al., 2012
Merino Landschaf	MERL	21	thin	Germany	Europe	ovine SNP50 BeadChip	Kijas et al., 2012
East-Friesian Brown	EFBR	24	thin	Germany	Europe	ovine SNP50 BeadChip	Kijas et al., 2012
East Friesian White	EFWI	9	thin	Germany	Europe	ovine SNP50 BeadChip	Kijas et al., 2012
Rhön sheep	RHON	8	thin	Germany	Europe	ovine SNP50 BeadChip	Ciani et al., 2020 (https://doi.org/10.23644/uu.8947346.v1 )
Chios	CHIO	23	semi-fat	Greece	Europe	ovine SNP50 BeadChip	Kijas et al., 2012
Kymi	KYMI	6	semi-fat	Greece	Europe	ovine SNP50 BeadChip	Ciani et al., 2020 (https://doi.org/10.23644/uu.8947346.v1 )
Lesvos	LESV	6	semi-fat	Greece	Europe	ovine SNP50 BeadChip	Ciani et al., 2020 (https://doi.org/10.23644/uu.8947346.v1 )
Cikta	CIKTA	8	thin	Hungary	Europe	ovine SNP50 BeadChip	Ciani et al., 2020 (https://doi.org/10.23644/uu.8947346.v1 )
Racka	RAKA	6	thin	Hungary	Europe	ovine SNP50 BeadChip	Ciani et al., 2020 (https://doi.org/10.23644/uu.8947346.v1 )
Tsigaia_Hungarya	TSGH	6	thin	Hungary	Europe	ovine SNP50 BeadChip	Ciani et al., 2020 (https://doi.org/10.23644/uu.8947346.v1 )
Icelandic	ICEL	16	thin	Iceland	Europe	ovine SNP50 BeadChip	International Sheep Genomics Consortium http://www.sheephapmap.org
Galway	GALW	24	thin	Ireland	Europe	ovine SNP50 BeadChip	Kijas et al., 2012
Laticauda	LATI	24	fat	Italy	Europe	ovine SNP50 BeadChip	Ciani et al., 2014, 2015
Altamurana FG	ALFG	24	thin	Italy	Europe	ovine SNP50 BeadChip	Ciani et al., 2014
Alpagota	ALPG	24	thin	Italy	Europe	ovine SNP50 BeadChip	Ciani et al., 2014
Appenninica	APEN	24	thin	Italy	Europe	ovine SNP50 BeadChip	Ciani et al., 2014, 2015
Bagnolese	BAGN	23	thin	Italy	Europe	ovine SNP50 BeadChip	Ciani et al., 2014
Bergamasca	BERG	24	thin	Italy	Europe	ovine SNP50 BeadChip	Ciani et al., 2014
Biellese	BIEL	23	thin	Italy	Europe	ovine SNP50 BeadChip	Ciani et al., 2014
DelleLanghe	DELL	24	thin	Italy	Europe	ovine SNP50 BeadChip	Ciani et al., 2014
Fabrianese	FABR	23	thin	Italy	Europe	ovine SNP50 BeadChip	Ciani et al., 2014
Massese	MASS	24	thin	Italy	Europe	ovine SNP50 BeadChip	Ciani et al., 2014, 2015
Sambucana	SAMB	24	thin	Italy	Europe	ovine SNP50 BeadChip	Ciani et al., 2014
Altamurana (Bari)	ALTA	22	thin	Italy	Europe	ovine SNP50 BeadChip	Kijas et al., 2012
Leccese	LECE	23	thin	Italy	Europe	ovine SNP50 BeadChip	Kijas et al., 2012
Gentile Puglia	GEPG	24	thin	Italy	Europe	ovine SNP50 BeadChip	Ciani et al., 2014, 2015
Sopravissana	SOPR	24	thin	Italy	Europe	ovine SNP50 BeadChip	Ciani et al., 2014, 2015
Merinizzata	MERI	20	thin	Italy	Europe	ovine SNP50 BeadChip	Ciani et al., 2015
Sardinian White	SARW	24	thin	Italy-Sardinia	Europe	ovine SNP50 BeadChip	Ciani et al., 2014, 2015
Sardinian Ancestral Black	SARB	20	thin	Italy-Sardinia	Europe	ovine SNP50 BeadChip	Kijas et al., 2012
Barbaresca	BASC	24	fat	Italy-Sicily	Europe	ovine SNP50 BeadChip	Mastrangelo et al., 2017
Pinzirita	PINZ	24	thin	Italy-Sicily	Europe	ovine SNP50 BeadChip	Ciani et al., 2014
ValledelBelice	VALB	24	thin	Italy-Sicily	Europe	ovine SNP50 BeadChip	Ciani et al., 2014
Comisana	COMI	24	thin	Italy-Sicily	Europe	ovine SNP50 BeadChip	Kijas et al., 2012
Karakachanska pramenka	KARP	6	thin	Macedonia	Europe	ovine SNP50 BeadChip	Ciani et al., 2020 (https://doi.org/10.23644/uu.8947346.v1 )
Ovchepolean pramenka	OVPR	10	thin	Macedonia	Europe	ovine SNP50 BeadChip	Ciani et al., 2020 (https://doi.org/10.23644/uu.8947346.v1 )
Pivska Pramenka	PIVS	6	thin	Montenegro	Europe	ovine SNP50 BeadChip	Ciani et al., 2020 (https://doi.org/10.23644/uu.8947346.v1 )
Sora	SORA	6	thin	Montenegro	Europe	ovine SNP50 BeadChip	Ciani et al., 2020 (https://doi.org/10.23644/uu.8947346.v1 )
Zujc Pramenka	ZUIC	5	thin	Montenegro	Europe	ovine SNP50 BeadChip	Ciani et al., 2020 (https://doi.org/10.23644/uu.8947346.v1 )
Texel	TEXL	24	thin	Netherlands	Europe	Illumina Ovine HD SNP chip	Tortereau et al., 2017
German Texel	GERT	24	thin	Netherlands	Europe	ovine SNP50 BeadChip	Kijas et al., 2012
New Zealand Texel	NZTX	20	thin	Netherlands	Europe	ovine SNP50 BeadChip	Kijas et al., 2012
Scottish Texel	SCOT	24	thin	Netherlands	Europe	ovine SNP50 BeadChip	Kijas et al., 2012
Norvegian White	NORW	24	thin	Norway	Europe	ovine SNP50 BeadChip	Kijas et al., 2012
Old Norwegian spaelsau	ONRW	15	thin	Norway	Europe	ovine SNP50 BeadChip	Kijas et al., 2012
Spael coloured	SPCO	3	thin	Norway	Europe	ovine SNP50 BeadChip	Kijas et al., 2012
Spael white	SPWH	24	thin	Norway	Europe	ovine SNP50 BeadChip	Kijas et al., 2012
Kamieniec	KAMI	6	thin	Poland	Europe	ovine SNP50 BeadChip	Ciani et al., 2020 (https://doi.org/10.23644/uu.8947346.v1 )
Polish Mountain	POMO	5	thin	Poland	Europe	ovine SNP50 BeadChip	Ciani et al., 2020 (https://doi.org/10.23644/uu.8947346.v1 )
Tsigaia_Romania	TSGR	6	thin	Romania	Europe	ovine SNP50 BeadChip	Ciani et al., 2020 (https://doi.org/10.23644/uu.8947346.v1 )
Boreray	BORY	17	thin	Scotland	Europe	ovine SNP50 BeadChip	Kijas et al., 2012
Scottish Black face	SCOB	24	thin	Scotland	Europe	ovine SNP50 BeadChip	Kijas et al., 2012
Soay	SOAY	24	thin	Scotland	Europe	ovine SNP50 BeadChip	Kijas et al., 2012
Lipska Pramenka	LIPS	7	thin	Serbia	Europe	ovine SNP50 BeadChip	Ciani et al., 2020 (https://doi.org/10.23644/uu.8947346.v1 )
Jezerlsko Solcava	JEZS	5	thin	Slovenia	Europe	ovine SNP50 BeadChip	Ciani et al., 2020 (https://doi.org/10.23644/uu.8947346.v1 )
Belakrajina pramenka	BELP	5	thin	Slovenia	Europe	ovine SNP50 BeadChip	Ciani et al., 2020 (https://doi.org/10.23644/uu.8947346.v1 )
Bovec	BOVC	5	thin	Slovenia	Europe	ovine SNP50 BeadChip	Ciani et al., 2020 (https://doi.org/10.23644/uu.8947346.v1 )
Istrian Pramenka	ISPK	24	thin	Slovenia	Europe	ovine SNP50 BeadChip	Ciani et al., 2020 (https://doi.org/10.23644/uu.8947346.v1 )
Roja Mallorquina	ROMA	24	fat	Spain	Europe	ovine SNP50 BeadChip	Manunza et al., 2016 ; International Sheep Genomics Consortium database (ISGC, http://www.sheephapmap.org)
Castellana	CAST	22	thin	Spain	Europe	ovine SNP50 BeadChip	Kijas et al., 2012
Churra	CHUR	24	thin	Spain	Europe	ovine SNP50 BeadChip	Kijas et al., 2012
Ojalada	OJLD	24	thin	Spain	Europe	ovine SNP50 BeadChip	Kijas et al., 2012
Rasa Aragonesa	RASA	20	thin	Spain	Europe	ovine SNP50 BeadChip	Kijas et al., 2012
Canaria de pelo	CANP	24	thin	Spain	Europe	ovine SNP50 BeadChip	Manunza et al., 2016 ; International Sheep Genomics Consortium database (ISGC, http://www.sheephapmap.org)
Gallega	GALL	24	thin	Spain	Europe	ovine SNP50 BeadChip	Manunza et al., 2016 ; International Sheep Genomics Consortium database (ISGC, http://www.sheephapmap.org)
Ripollesa	RIPO	22	thin	Spain	Europe	ovine SNP50 BeadChip	Manunza et al., 2016 ; International Sheep Genomics Consortium database (ISGC, http://www.sheephapmap.org)
Segureña	SEGR	12	thin	Spain	Europe	ovine SNP50 BeadChip	Manunza et al., 2016 ; International Sheep Genomics Consortium database (ISGC, http://www.sheephapmap.org)
Latxa	LATX	24	thin	Spain	Europe	ovine SNP50 BeadChip	Ruiz‑Larrañaga et al., 2018
Sasi Ardi	SASI	24	thin	Spain	Europe	ovine SNP50 BeadChip	Ruiz‑Larrañaga et al., 2018
Xisqueta	XISQ	23	thin	Spain	Europe	ovine SNP50 BeadChip	Manunza et al., 2016; International Sheep Genomics Consortium database (ISGC, http://www.sheephapmap.org)
Spanish Merino Estremadura	SPME	13	thin	Spain	Europe	ovine SNP50 BeadChip	Ciani et al., 2015
Australian Industry Merino	AINM	24	thin	Spain	Europe	ovine SNP50 BeadChip	Kijas et al., 2012
Australian Poll Merino	APOM	24	thin	Spain	Europe	ovine SNP50 BeadChip	Kijas et al., 2012
Australian Merino	AUSM	24	thin	Spain	Europe	ovine SNP50 BeadChip	Kijas et al., 2012
Chinese Merino	CHIM	23	thin	Spain	Europe	ovine SNP50 BeadChip	Kijas et al., 2012
Bundner Oberlander Sheep	BOBR	21	thin	Switzerland	Europe	ovine SNP50 BeadChip	Kijas et al., 2012
Engadine Red Sheep	ENRS	21	thin	Switzerland	Europe	ovine SNP50 BeadChip	Kijas et al., 2012
Swiss-Black-Brown Mountain	SWBB	23	thin	Switzerland	Europe	ovine SNP50 BeadChip	Kijas et al., 2012
Swiss Mirror sheep	SWMR	20	thin	Switzerland	Europe	ovine SNP50 BeadChip	Kijas et al., 2012
Swiss-White Alpine	SWWA	21	thin	Switzerland	Europe	ovine SNP50 BeadChip	Kijas et al., 2012
Valais Blacknose	VABN	21	thin	Switzerland	Europe	ovine SNP50 BeadChip	Kijas et al., 2012
Valais Red sheep	VRED	20	thin	Switzerland	Europe	ovine SNP50 BeadChip	Kijas et al., 2012
Badger Faced	BADF	24	thin	Wales	Europe	ovine SNP50 BeadChip	Beynon et al., 2015
Beulah	BEUL	23	thin	Wales	Europe	ovine SNP50 BeadChip	Beynon et al., 2015
Brecknock Hill Cheviot	BHCH	24	thin	Wales	Europe	ovine SNP50 BeadChip	Beynon et al., 2015
Black Welsh Mountain	BLWM	24	thin	Wales	Europe	ovine SNP50 BeadChip	Beynon et al., 2015
Balwen	BLWN	15	thin	Wales	Europe	ovine SNP50 BeadChip	Beynon et al., 2015
Clun Forest	CLFO	17	thin	Wales	Europe	ovine SNP50 BeadChip	Beynon et al., 2015
Dolgellau Welsh Mountain	DOWM	8	thin	Wales	Europe	ovine SNP50 BeadChip	Beynon et al., 2015
Hardy Speckled Faced	HASF	24	thin	Wales	Europe	ovine SNP50 BeadChip	Beynon et al., 2015
Hill Radnor	HLRA	21	thin	Wales	Europe	ovine SNP50 BeadChip	Beynon et al., 2015
Improved Welsh Mountain	IWLM	14	thin	Wales	Europe	ovine SNP50 BeadChip	Beynon et al., 2015
Kerry Hill	KERH	18	thin	Wales	Europe	ovine SNP50 BeadChip	Beynon et al., 2015
Lleyn	LEYN	21	thin	Wales	Europe	ovine SNP50 BeadChip	Beynon et al., 2015
Llandovery White Faced	LWHF	24	thin	Wales	Europe	ovine SNP50 BeadChip	Beynon et al., 2015
Llanwenog	LWNG	22	thin	Wales	Europe	ovine SNP50 BeadChip	Beynon et al., 2015
South Wales Welsh Mountain	SOWM	18	thin	Wales	Europe	ovine SNP50 BeadChip	Beynon et al., 2015
Talybont Welsh Mountain	TAWM	24	thin	Wales	Europe	ovine SNP50 BeadChip	Beynon et al., 2015
Tregaron Welsh Mountain	TRWM	6	thin	Wales	Europe	ovine SNP50 BeadChip	Beynon et al., 2015
Welsh Mountain Hill Flock	WMHF	24	thin	Wales	Europe	ovine SNP50 BeadChip	Beynon et al., 2015
Sakiz	SAKZ	22	semi-fat	Turkey	Europe	ovine SNP50 BeadChip	Kijas et al., 2012
Karakul-Romania	KARO	6	fat	Romania	Europe -Asia	ovine SNP50 BeadChip	Ciani et al., 2020 (https://doi.org/10.23644/uu.8947346.v1 )
Wild populations	n=5
Wild Argali (Ovis ammon)	WIAR	4	thin	Asia	Asia	ovine SNP50 BeadChip	Ciani et al., 2015
Wild Urial (Ovis Vignei)	WIUR	2	thin	Asia	Asia	ovine SNP50 BeadChip	Ciani et al., 2015
Asiatic Mouflon (Ovis Orientalis)	OORI	3	thin	Iran	Asia	ovine SNP50 BeadChip	Ciani et al., 2015
European Mouflon	EURM	20	thin	Corsica (France)	Europe	ovine SNP50 BeadChip	Ciani et al., 2015
Sardinian Mouflon	SRMF	24	thin	Italy-Sardinia	Europe	ovine SNP50 BeadChip	Ciani et al., 2015
		overall = 53
